# Supplementary material for: Celsr3 drives development and connectivity of the acoustic startle hindbrain circuit
Source: PLoS Genet. 2024 Oct 21;20(10):e1011415. doi: 10.1371/journal.pgen.1011415 (PMC11527297; doi:10.1371/journal.pgen.1011415)
Supplement: S1 Data — (XLSX) [file pgen.1011415.s001.xlsx]

## Sheet: Fig 1C
sibling	celsr3-/-
100	30
100	95
100	100
100	100
100	70
100	100
95	100
95	25
100	100
100	100
100	100
100	57.9
100	100
100	100
100	90
100	100
100	75
100	80
100	100
100	94.7
100	100
100	100
75	35
100	66.7
100	95
100	100
100	50
100	100
100	100
100	57.9
100	95
100	94.7
100	30
100	90
100	40
100	10
100	55
100	100
100	95
100	100
100	65
100	95
100	73.7
100	35
100	95
100	90
100	25
100	10
95	100
100	20
100	100
100	100
95	75
100	40
100	80
100	10
100	90
100	5
100	100
100	42.1
100	94.7
100	100
100	85
100	100
100	60
100	84.2
100	95
100	47.4
100	100
100	100
100	85
100	100
100	55
100	35
100	100
90	40
100	50
100	100
100	100
100	100
100	80
100	80
100	100
100	100
100	100
100	85
100	35
100	100
100	80
100	100
100	55
100	100
100	100
100	55
100	50
100	70
100	100
100	52.6
94.4	100
100	85
100	75
100	25
100	100
100	10
100	45
100	100
100	95
78.9	40
100	100
100	100
100	35
100	75
100	65
100	60
90	40
100	100
100	100
100	100
92.3	100
100	35
100	90
100	100
100	88.2
100	100
100	100
100	90
	100
	90
	100
	52.6
	78.6
	95
	100
	100
	100
	100
	75
	50
	100
	100
	75
	75
	100
	80
	60
	100
	85
	45
	100
	85
	65
	5.6
	100
	100

## Sheet: Fig 1D
sibling	celsr3-/-
95	30
95	95
100	100
85	100
100	65
100	100
95	89.5
85	25
100	75
84.2	100
89.5	100
95	47.4
100	100
100	75
100	85
100	100
93.8	75
100	80
100	100
100	63.2
100	90
89.5	95
55	35
100	50
100	95
100	90
100	35
100	95
100	100
94.7	26.3
100	95
100	89.5
100	20
100	60
100	20
94.7	10
100	15
100	90
100	95
100	100
100	45
100	75
94.7	31.6
95	35
100	85
100	50
94.4	15
95	5
95	100
100	20
100	100
89.5	100
85	25
89.5	25
94.7	75
100	5
100	90
100	0
94.4	100
100	31.6
89.5	78.9
94.7	90
100	85
95	100
100	50
100	52.6
100	95
100	36.8
100	100
100	100
100	85
100	100
85	50
100	25
100	100
65	40
100	50
94.4	100
100	95
100	100
100	80
100	50
95	100
70	100
100	95
100	70
100	30
94.7	100
100	80
95	100
100	55
100	90
100	100
100	45
95	20
95	70
100	100
100	26.3
88.9	100
94.4	75
100	40
85	10
100	100
95	5
100	45
100	100
100	95
63.2	40
100	100
100	100
100	30
100	65
100	60
100	50
90	35
100	100
100	100
100	100
92.3	100
100	20
95	90
100	100
100	41.2
90	100
100	100
100	90
	100
	20
	100
	52.6
	78.6
	85
	100
	100
	100
	100
	70
	50
	100
	100
	40
	60
	90
	70
	60
	100
	85
	35
	100
	85
	60
	5.6
	100
	100

## Sheet: Fig 1E
sibling	celsr3-/-
68.4	100
21.1	57.9
50	0
47.1	100
57.9	76.9
95	90
42.1	23.5
47.1	6.7
65	0
56.3	89.5
41.2	22.2
68.4	95
70	40
55	58.8
47.4	40
29.4	46.7
53.3	18.8
33.3	85
40	75
47.4	66.7
25	42.1
52.9	0
0	55.6
75	94.7
75	55.6
47.4	28.6
35	68.4
55.6	100
22.2	5.3
38.9	94.1
44.4	66.7
85	66.7
25	100
55	70
47.4	33.3
50	86.7
50	16.7
30	14.3
60	76.5
38.9	20
45	30
30	100
33.3	5
68.4	13.3
45	16.7
52.6	90
82.4	100
84.2	0
42.1	38.9
50	82.4
44.4	45
64.7	30
35.3	10
35.3	26.3
44.4	28.6
55	55
82.4	65
76.5	100
76.5	85
40	50
35.3	25
72.2	87.5
26.3	60
52.6	90
50	15.8
31.6	50
47.4	100
52.6	40
50	35
38.9	10
60	0
57.9	100
76.5	16.7
40	85
36.8	0
46.2	52.6
61.1	63.6
70.6	22.2
16.7	0
47.4	22.2
55	64.3
56.3	20
31.6	55
71.4	100
80	0
16.7	95
40	66.7
38.9	100
75	10.5
42.1	0
21.1	90
84.2	40
70.6	50
75	0
47.4	91.7
5.3	100
55	42.9
57.9	75
12.5	95
17.6	0
75	94.7
23.5	50
57.9	0
52.6	0
30	61.5
23.5	90
75	83.3
41.7	95
50	55
5	60
85	81.8
60	0
81.3	100
0	100
38.9	80
55	65
40	7.1
10	10
16.7	0
80	78.9
31.6	37.5
30	8.3
65	38.9
50	78.6
42.1	91.7
40	42.1
	76.5
	100
	80
	52.9
	0
	10.5
	100

## Sheet: Fig 2C
sibling	celsr3-/-
2	1
2	1
2	1
2	1
2	1
2	1
2	1
2	1
2	2
2	2
2	2
2	2
2	2
2	2
2	2
2	2
2	2
2	2
2	2
2	2
2	2
2	2
2	2
2	2
2	2
2	2
2	2
2	2
2	2
2	2
2	2
2	2
2	2
2	2
2	2
2	2
2	2
2	2
2	2
2	2
2	2
2	2
2	2
2	2
2	2
2	2
2	2
2	2
2	2
2	2
2	2
	2
	2
	2
	2
	2
	2
	2
	2
	2
	2
	2
	2
	2
	2
	2
	2

## Sheet: Fig 2H
sibling	celsr3-/-
31	27
31	29
32	27
32	30
32	30
33	31
31	29
32	31
30	31
32	30
32	31
31	32
31	32
33	30
32	31
31	32
33	23
31	32
32	28
31	32
32	28
31	31
	31
	31
	31
	31
	29
	30
	31
	19
	25
	25
	30
	31
	31
	18
	28
	29
	24
	17
	29
	29
	32
	31
	26
	31
	31
	31
	31
	33
	30
	32
	26
	31
	31
	20
	29
	31
	30
	24
	15
	21
	32
	26
	32
	30

## Sheet: Fig 2I
sibling	celsr3-/- (all)	celsr3-/- (1 Mauthner)	celsr3-/- (2 Mauthners)
71.4	100	100	92.9
53.3	93.3	100	100
60	100	100	100
50	100	100	93.3
60	100	100	100
71.4	57.1	100	100
80	83.3		57.1
53.8	66.7		83.3
60	100		66.7
66.7	100		100
86.7	100		100
78.6	100		100
50	57.1		100
64.3	91.7		57.1
57.1	100		91.7
53.3	100		100
50	81.8		100
53.3	60		81.8
53.3	100		86.7
73.3	86.7		72.7
57.1	72.7		80
53.3	80		83.3
78.6	83.3		100
86.7	100		76.9
80	76.9		60
53.8	60		100
80	100		58.3
75	58.3		100
71.4	100		90.9
53.3	90.9		53.3
73.3	53.3		66.7
86.7	66.7		84.6
100	84.6		57.1
85.7	100		71.4
66.7	57.1		80
66.7	71.4		100
57.1	80		88.2
69.2	100		53.8
53.8	88.2		71.4
69.2	53.8		68.4
66.7	71.4		64.7
53.3	68.4		60
53.3	64.7		73.3
57.1	60		50
78.6	73.3		55
66.7	50		94.1
58.3	55		57.1
86.7	94.1		66.7
66.7	57.1		71.4
66.7	66.7		88.9
61.5	71.4		94.4
76.9	88.9		55
61.1	94.4		77.8
60	55		50
50	77.8		63.2
89.5	50		62.5
80	63.2		100
63.2	62.5		85
57.9	100		58.3
64.7	85		100
95	58.3		85
73.3	100		53.3
85	85		94.4
75	53.3		54.5
60	94.4		88.9
77.8	54.5		60
75	88.9		100
55	100		100
82.4	60		66.7
50	100		78.9
50	100		52.9
66.7	66.7		100
78.9	78.9		100
70	52.9		60
80	100		90
50	100		100
	60		76.9
	90		50
	100		70
	76.9		62.5
	50		88.9
	70		70
	62.5		100
	88.9		100
	70		80
	100		100
	100		54.5
	80		60
	100		68.4
	54.5		50
	60		81.2
	68.4		57.9
	50		90
	81.2		70.6
	57.9		100
	90		75
	70.6		80
	100		62.5
	75		52.6
	80		75
	62.5		95
	52.6		50
	75		71.4
	95		91.7
	50		100
	71.4		62.5
	91.7		50
	100		100
	62.5		88.9
	50
	100
	88.9

## Sheet: Fig 2J
sibling		celsr3-/-
Length	Escape%	Length	Escape%
31	34.98	31	6.675
31	42.1	31	86.6757
32	42.1	30	0
32	35	29	6.7
32	40	27	0
33	42.1	30	100
31	65	13	6.7
32	35	20	100
30	65	31	26.64
32	50	30	100
31	20.02	31	53.2743
31	57.9	26	66.64
33	57.9	29	66.7
32	65	31	0
31	60	30	0
33	57.9	26	40
31	35	31	53.3
32	65	30	0
31	35	32	13.35
32	50	31	0
		31	26.6657
		18	73.36
		29	100
		30	0
		30	13.3406
		30	100
		30	13.3
		23	57.1422
		31	80
		21	6.68
		30	0
		31	66.6723
		26	6.675
		29	0
		21	60
		24	0
		29	33.36
		30	0
		16	26.7
		25	66.6297
		32	46.7
		28	26.64
		30	0
		30	73.3482
		23	80
		17	53.2743
		27	20.025
		23	6.6243
		31	53.3
		17	46.7
		28	93.3
		30	93.3
		19	0
		31	6.66
		30	0
		31	40.0257
		26	13.36
		30	33.3
		30	100
		20	60
		26	0
		31	0
		30	28.6
		30	13.35
		22	33.3
		31	20.0343
		29	6.64
		26	0
		22	73.3
		20	59.9594
		27	86.7
		14	21.4578
		31	20
		31	33.32
		28	60
		31	20.0277
		26	20.025
		27	40
		19	100
		32	46.64
		29	100
		26	6.6703
		31	53.3
		21	20
		30	53.36
		32	21.4
		29	13.3518
		26	40.0257
		32	10
		29	16
		30	60
		28	12
		31	30
		31	26
		32	30
		29	30
		32	60
		30	55
		18	45
		29	55
		32	5
		20	20
		30	60
		25	20
		29	10
		31	85
		32	45
		31	10
		32	45
		31	63
		31	15
		24	50
		31	85
		29	35
		24	100
		31	15
		31	40
		27	19
		28	94
		31	32
		32	80
		19	63
		32	10
		24	56
		32	60
		29	0
		31	63
		32	79
		32	47
		31	0
		31	5
		30	0
		26	60
		21	10
		17	45
		30	50
		26	50
		28	37
		31	30
		18	80
		32	70
		32	47
		32	95
		29	0
		30	60
		32	0
		31	26
		28	6
		32	60
		32	30
		31	40
		29	5
		32	15
		31	42
		25	5
		32	71
		31	95
		22	63
		31	20
		31	56
		31	45
		31	15
		30	95
		32	47
		23	10
		32	55
		32	100
		32	32
		32	50
		31	100
		32	5
		27	6
		32	25
		19	63
		31	0
		30	88
		30	35
		18	11
		31	65
		31	55
		32	40
		31	20
		21	45
		30	45
		32	80
		23	15
		30	30
		32	50
		26	80
		31	5
		32	55
		31	35
		32	45
		29	37
		28	25
		29	0
		31	15
		30	25
		29	0
		30	85
		20	35
		27	6
		31	26
		30	10
		16	10
		31	38
		31	0
		24	85
		31	32
		32	21
		32	53
		31	84
		30	20
		31	100
		29	40
		29	90
		18	0
		29	15
		30	50
		29	16
		32	50
		9	10
		32	30
		31	0
		29	0
		21	15
		32	45
		30	32
		30	11
		29	40
		32	65
		30	40
		30	0
		23	65
		30	58
		31	47
		32	29
		31	0
		18	21
		32	80
		31	33
		32	50
		27	45
		19	5
		32	47
		14	25
		31	5
		32	0
		31	53
		32	50
		32	0
		31	0
		31	44

## Sheet: Fig 3P
sibling	celsr3-/- (M+)	celsr3-/- (M-)
0	0	2
0	0	2
0	0	2
0	0	2
0	0	2
0	0	2
0	1	2
0	1	3
0	1	3
0	1
	1
	1
	1
	1
	1
	1
	1
	1
	1
	1
	1
	1
	1
	1
	1
	1
	1
	1
	1
	1
	1
	1
	1
	1
	1
	1
	1
	1
	1
	1
	1
	1
	1
	1
	1
	2
	2
	2
	2
	2
	2
	2
	2
	2
	2
	2
	2
	2

## Sheet: Fig 3R
celsr3-/- (M+)	celsr3-/- (M-)
3	2
3	3
4	3
4	3
4	4
4	4
4	4
4	4
4	4
4	4
4	4
4	4
4	5
4	5
4	5
4	5
4	5
4
4
4
4
4
4
4
4
4
4
4
4
4
4
4
5
5
5
5
5
5
5
5
5
5
5
5
5
5
5
5
5
5
5
5
5
5
5
5
5
5
5
5
5
5
5

## Sheet: Fig 3Y
sibling	celsr3-/-
0	1
0	1
0	1
0	1
0	1
0	1
0	1
0	2
0	2
0	2
0	2
0	2
0	2
0	2
0	2
0

[truncated: 16 more sheets: Fig 3Z, Fig 5G, Fig 5H, Fig 5I, Fig 5J, Fig 5K, Fig 6E, Fig 7A, Fig 7B, Fig 7C, Fig 7D, Fig 7E, Fig 7F, Fig 7I, Fig 7J, Fig 8C]
